# Supplementary material for: Purity Assessment of Tripropyl Phosphate through Mass Balance and 1H and 31P Quantitative Nuclear Magnetic Resonance
Source: Molecules. 2024 Apr 25;29(9):1975. doi: 10.3390/molecules29091975 (PMC11085218; doi:10.3390/molecules29091975)
Supplement: Supplementary file 1 [file molecules-29-01975-s001.zip]

Archive with 1 entries (1 files):
- molecules-2954216-supplementary.pdf
